# Supplementary material for: Doxorubicin-Induced Cardiac Senescence Is Alleviated Following Treatment with Combined Polyphenols and Micronutrients through Enhancement in Mitophagy
Source: Cells. 2023 Nov 10;12(22):2605. doi: 10.3390/cells12222605 (PMC10670650; doi:10.3390/cells12222605)
Supplement: Supplementary file 1 [file cells-12-02605-s001.zip]

Archive with 1 entries (1 files):
- cells-2503271-supplementary.pdf
